# Supplementary material for: Added Value of Biological Effective Dose in Dosiomics-Based Modelling of Late Rectal Bleeding in Prostate Cancer
Source: Cancers (Basel). 2024 Dec 17;16(24):4208. doi: 10.3390/cancers16244208 (PMC11674648; doi:10.3390/cancers16244208)
Supplement: Supplementary file 1 [file cancers-16-04208-s001.zip]

Archive with 1 entries (1 files):
- cancers-3286958-supplementary.pdf
